# Supplementary material for: A protocol for social interactive assessment of infant attention set-shifting between 12–24 months of age
Source: MethodsX. 2023 Jun 29;11:102273. doi: 10.1016/j.mex.2023.102273 (PMC10336785; doi:10.1016/j.mex.2023.102273)
Supplement: Supplementary file 1 [file mmc1.zip]

Archive with 2 entries (2 files):
- supp.docx
- Supplementary Materials.docx
